# Supplementary material for: Enrichment of centromeric DNA from human cells
Source: PLoS Genet. 2022 Jul 19;18(7):e1010306. doi: 10.1371/journal.pgen.1010306 (PMC9295943; doi:10.1371/journal.pgen.1010306)
Supplement: S2 Table — (XLSX) [file pgen.1010306.s008.xlsx]

## Sheet: hSATs_longerTHAN5Kb_altemosebio
S2 Table: Genomic coordinates on the T2T-CHM13v1.0 reference genome that define the
boundaries of the HSat repeats.
chr1	126828873	126838490	hsat2_1_1(B)
chr1	126840627	126846475	hsat2_1_2(B)
chr1	126907834	127500270	hsat2_1_3(A1,B)
chr1	127500270	127715246	hsat3_1_1(B3)
chr1	128010019	128098784	hsat3_1_2(B3,A4)
chr1	128594987	128735043	hsat3_1_3(A4,A2)
chr1	128735043	128783944	hsat2_1_4(B,A1,A2)
chr1	128877086	128901616	hsat2_1_5(B)
chr1	129004278	142242202	hsat2_1_6(A2,A1,B)
chr10	38527413	38641003	hsat3_10_1(A1)
chr10	38641003	38654443	hsat2_10_1(B)
chr10	38843937	38988995	hsat3_10_2(A2)
chr10	42062294	42076383	hsat2_10_2(A1,A2)
chr10	42076383	42377065	hsat3_10_3(B3)
chr10	42377065	42525461	hsat3_10_4(B3,A2)
chr10	42547078	42982855	hsat2_10_3(A1,A2)
chr10	43042046	43048381	hsat2_10_4(B)
chr10	43172673	43199257	hsat3_10_5(A1)
chr13	2610	65327	hsat3_13_1(B4)
chr13	65327	4973223	hsat1_13_1(HSat1A)
chr13	5000186	5152720	hsat3_13_2(A4)
chr13	10266887	10300287	hsat3_13_3(A4)
chr13	10469139	10475650	hsat1_13_2(HSat1A)
chr13	10475650	10564299	hsat3_13_4(B3,A1)
chr13	10629168	10640511	hsat3_13_5(A4)
chr13	10838753	10892442	hsat1_13_3(HSat1B)
chr13	10892442	11080062	hsat3_13_6(B3)
chr13	11300556	11406589	hsat3_13_7(A4,A2)
chr13	11410770	11442433	hsat1_13_4(HSat1A,B)
chr13	11633788	11643210	hsat3_13_8(A1)
chr13	11743416	11816344	hsat3_13_9(A2,A4)
chr13	12007156	12043228	hsat3_13_10(A4)
chr13	12090719	12103070	hsat3_13_11(A4)
chr13	12510210	12621198	hsat3_13_12(A4,A1)
chr13	13784252	13791961	hsat3_13_14(A4)
chr13	13844787	13916450	hsat3_13_15(A4)
chr13	13995248	14083209	hsat3_13_16(A1,A4)
chr13	14366834	14373756	hsat1_13_5(HSat1B)
chr13	14596604	16220360	hsat1_13_6(HSat1A,B)
chr14	740841	763975	hsat3_14_1(A4)
chr14	965539	1247132	hsat3_14_2(B4)
chr14	1247132	1313501	hsat1_14_1(HSat1A)
chr14	1340463	1453895	hsat3_14_3(A4)
chr14	3126850	3159929	hsat3_14_4(A4)
chr14	3329089	3335600	hsat1_14_2(HSat1A)
chr14	3335600	3429480	hsat3_14_5(B3,A1)
chr14	3494432	3505688	hsat3_14_6(A4)
chr14	3674556	3757368	hsat1_14_3(HSat1B)
chr14	3757368	3961216	hsat3_14_7(B3)
chr14	4720352	4757405	hsat3_14_8(A4)
chr14	4757405	4982683	hsat3_14_9(B2)
chr14	5477457	5651010	hsat3_14_10(A4,A2)
chr14	5944251	5957136	hsat3_14_11(B3)
chr14	5957136	5996925	hsat1_14_4(HSat1A,B)
chr14	6089222	6176227	hsat3_14_12(A1,A4)
chr14	6257347	6317955	hsat3_14_13(A4)
chr14	6371852	6379596	hsat3_14_14(A4)
chr14	7399997	7496936	hsat3_14_16(A4,A1)
chr14	7979172	7990822	hsat3_14_17(A4)
chr14	8038285	8062943	hsat3_14_18(A4)
chr14	8290717	8372901	hsat3_14_19(A2,A4)
chr14	8830296	8939190	hsat3_14_20(A2,A4)
chr14	9116947	9274271	hsat3_14_21(A4)
chr14	9334261	9346604	hsat3_14_22(A4)
chr14	9769815	9785226	hsat1_14_5(HSat1A)
chr14	9819501	9840484	hsat3_14_23(A4)
chr15	331901	354549	hsat3_15_1(A4)
chr15	1097806	1236145	hsat3_15_2(B4)
chr15	1236145	1533883	hsat1_15_1(HSat1A)
chr15	1560849	1664618	hsat3_15_3(A4,A2,B3)
chr15	5538749	5572128	hsat3_15_4(A4)
chr15	5736928	5743443	hsat1_15_2(HSat1A)
chr15	5743443	5836285	hsat3_15_5(B3,A1)
chr15	5901186	5912565	hsat3_15_6(A4)
chr15	6112190	6560978	hsat1_15_3(HSat1B,A))
chr15	6560978	14553930	hsat3_15_7(A5,A2)
chr15	14717569	14775967	hsat3_15_8(A4)
chr15	14830542	14841995	hsat3_15_9(A4)
chr15	14932600	14944548	hsat3_15_10(A4)
chr15	15335973	15361960	hsat3_15_11(A4)
chr15	15804863	15987919	hsat3_15_12(A4)
chr15	16349252	16367540	hsat3_15_13(A4)
chr15	16413799	16459685	hsat3_15_14(A4)
chr16	35634419	35643991	hsat3_16_1(A4)
chr16	35651000	35662999	hsat2_16_3(B)
chr16	35664000	35673999	hsat2_16_4(B)
chr16	37867249	37892869	hsat2_16_5(B)
chr16	37916499	37952087	hsat2_16_6(B)
chr16	37974683	37997698	hsat2_16_7(B)
chr16	38394569	38405097	hsat4_16_1(HSat4)
chr16	38432876	38445242	hsat4_16_3(HSat4)
chr16	39166267	39183180	hsat2_16_8(B)
chr16	39207320	39237715	hsat2_16_9(B)
chr16	39261515	39275105	hsat2_16_10(B)
chr16	39357050	39396523	hsat2_16_11(B)
chr16	39400261	39434368	hsat2_16_12(B)
chr16	39457434	39471992	hsat2_16_13(B)
chr16	39496537	39503398	hsat2_16_14(B)
chr16	39523673	52219761	hsat2_16_15(B)
chr17	21822370	21961305	hsat3_17_1(A2)
chr17	21961305	22244108	hsat3_17_2(B1)
chr17	22244108	22285998	hsat3_17_3(A1)
chr17	22285998	22293833	hsat2_17_1(B)
chr17	22322705	22398580	hsat2_17_2(B)
chr17	22431966	22534155	hsat3_17_4(A2)
chr17	27722513	27881897	hsat3_17_5(A2,A4)
chr18	14497035	14502444	hsat5_18_2(HSat5)
chr19	19876177	19882475	hsat5_19_1(HSat5)
chr19	30152523	30179276	hsat4_19_1(HSat4)
chr19	30188158	30199269	hsat4_19_2(HSat4)
chr19	30208022	30213742	hsat4_19_3(HSat4)
chr19	30261056	30273597	hsat4_19_5(HSat4)
chr19	30279232	30299399	hsat4_19_6(HSat4)
chr19	30388551	30396481	hsat4_19_8(HSat4)
chr2	89350752	89357792	hsat3_2_1(B3)
chr2	89357792	89381793	hsat3_2_2(B3,A1,A2)
chr2	89384878	89417209	hsat2_2_2(B)
chr2	89838792	89862606	hsat2_2_3(B)
chr2	90324208	90364422	hsat2_2_4(B)
chr2	90364422	90389489	hsat3_2_3(A1,A2,B3)
chr2	90389489	90396441	hsat3_2_4(B3)
chr2	90991497	91610544	hsat2_2_5(B)
chr2	92267954	92297381	hsat2_2_6(B)
chr2	94832363	94863775	hsat2_2_7(B)
chr2	95265156	95270861	hsat5_2_1(HSat5)
chr20	29834676	29848534	hsat3_20_1(A4)
chr20	30084275	30089606	hsat5_20_1(HSat5)
chr20	31685368	31694594	hsat3_20_2(A4)
chr20	32017128	32969583	hsat3_20_3(B3,A1,A2)
chr21	446241	468878	hsat3_21_1(A4)
chr21	1117359	1241001	hsat3_21_2(B4)
chr21	1241001	1953074	hsat1_21_1(HSat1A)
chr21	1979969	2132546	hsat3_21_3(A4,A2)
chr21	6569039	6760820	hsat3_21_4(A4)
chr21	7120990	7231504	hsat3_21_5(B2,A1)
chr21	7402018	7590073	hsat3_21_6(B3)
chr21	7590073	7629038	hsat1_21_2(HSat1B,A)
chr21	7779275	7784500	hsat3_21_7(A2)
chr21	7838766	8127667	hsat3_21_8(B3,A1)
chr21	8421075	8466213	hsat3_21_9(B3)
chr21	8466213	8531722	hsat1_21_3(HSat1B,A)
chr21	8723307	8732742	hsat3_21_10(A1)
chr21	8832851	8905724	hsat3_21_11(A2,A4)
chr21	9133092	9169147	hsat3_21_12(A4)
chr21	9216579	9228881	hsat3_21_13(A4)
chr21	9641738	9759793	hsat3_21_14(A4,A1)
chr21	10784056	10790320	hsat3_21_15(A4)
chr21	10861687	10869419	hsat3_21_16(A4)
chr21	10921262	11044675	hsat3_21_17(A4)
chr21	11124693	11212895	hsat3_21_18(A1,A4)
chr21	11538160	11699866	hsat1_21_4(HSat1B,A)
chr21	12927408	12932888	hsat5_21_14(HSat5)
chr22	459477	482073	hsat3_22_1(A4)
chr22	2387961	2615041	hsat3_22_2(B4)
chr22	2615041	3502626	hsat1_22_1(HSat1A)
chr22	3529591	3634781	hsat3_22_3(A4,A2)
chr22	5969230	6040191	hsat3_22_4(A4)
chr22	6499430	6507369	hsat3_22_6(A1)
chr22	6567695	6578941	hsat3_22_7(A4)
chr22	6753210	7129689	hsat1_22_2(HSat1B,A)
chr22	7129689	7476783	hsat3_22_8(B3)
chr22	7787913	7898003	hsat3_22_9(A4,B3)
chr22	8001771	8305379	hsat3_22_10(A4,A2)
chr22	8350422	8490557	hsat3_22_11(A4)
chr22	8855530	8948639	hsat3_22_12(A4)
chr22	8991522	9077398	hsat3_22_13(A4,A1)
chr22	9714438	9749679	hsat3_22_14(B3)
chr22	10219680	10322280	hsat3_22_15(A4)
chr22	10386735	10453724	hsat3_22_16(A1,A4)
chr22	10745556	10992674	hsat3_22_17(B3)
chr22	10992674	11041788	hsat1_22_3(HSat1A,B)
chr22	11231014	11240557	hsat3_22_18(A1)
chr22	11607075	11715886	hsat3_22_19(A4,A2)
chr22	11889283	11991545	hsat3_22_20(A4)
chr22	12055467	12068175	hsat3_22_21(A4)
chr22	12478576	12509212	hsat3_22_22(A4)
chr22	16863740	16873298	hsat2_22_2(B)
chr22	16903875	16961286	hsat2_22_3(B)
chr22	17008668	17047523	hsat2_22_4(B)
chr22	17047523	17067000	hsat3_22_23(A1)
chr22	17067000	17086381	hsat2_22_5(B)
chr22	18902297	18908610	hsat1_22_4(HSat1B)
chr22	19095612	19103731	hsat1_22_5(HSat1B)
chr22	19129103	19136622	hsat1_22_6(HSat1B)
chr3	92596313	92869953	hsat1_3_1(HSat1A)
chr3	92903597	95366794	hsat1_3_2(HSat1A)
chr3	95392799	95544556	hsat3_3_1(A4)
chr4	49057958	49115544	hsat3_4_1(B3)
chr4	49529408	49646716	hsat3_4_2(A4,A2)
chr4	49647410	49705248	hsat1_4_1(HSat1A)
chr4	50433651	52115580	hsat1_4_2(HSat1A)
chr4	54870604	54980384	hsat1_4_3(HSat1A)
chr5	49598264	49999053	hsat3_5_1(B3)
chr7	58276135	58311531	hsat2_7_5(B)
chr7	58348137	58363000	hsat2_7_6(B)
chr7	58363000	58567595	hsat3_7_6(B3,A1)
chr7	58679325	58706010	hsat2_7_7(B)
chr7	58706010	58757548	hsat3_7_7(B3)
chr7	58757548	58817016	hsat3_7_8(B3,A2)
chr7	58817016	58830581	hsat2_7_8(B)
chr7	58922277	58936006	hsat2_7_9(B)
chr7	58936006	58995540	hsat3_7_9(B3,A2)
chr7	58995540	59053252	hsat3_7_10(B3)
chr7	59053252	59079938	hsat2_7_10(B)
chr7	59166994	59172175	hsat2_7_12(B)
chr7	59200129	59239994	hsat2_7_13(B)
chr7	59285734	59305750	hsat2_7_15(B)
chr7	59332268	59355972	hsat2_7_16(B)
chr7	59857460	59913526	hsat2_7_17(B)
chr7	59994273	60023593	hsat2_7_18(B)
chr7	66699512	66708000	hsat2_7_19(B)
chr8	43506733	43516667	hsat1_8_1(HSat1A)
chr8	43808920	43815717	hsat5_8_2(HSat5)
chr9	40336418	40342030	hsat5_9_2(HSat5)
chr9	42955457	42961077	hsat5_9_3(HSat5)
chr9	44498985	44504615	hsat5_9_6(HSat5)
chr9	44899860	44938591	hsat2_9_1(B)
chr9	48476965	48557060	hsat3_9_1(B3)
chr9	48569032	48813965	hsat3_9_2(B3)
chr9	49055543	76694039	hsat3_9_3(B5)
chr9	79740126	79746242	hsat5_9_13(HSat5)
chrX	57379462	57392494	hsat4_X_1(HSat4)
chrX	57398314	57446653	hsat4_X_2(HSat4)
chrX	57486468	57517480	hsat4_X_3(HSat4)
chrX	57523463	57554110	hsat4_X_4(HSat4)
