# Supplementary material for: Enrichment of centromeric DNA from human cells
Source: PLoS Genet. 2022 Jul 19;18(7):e1010306. doi: 10.1371/journal.pgen.1010306 (PMC9295943; doi:10.1371/journal.pgen.1010306)
Supplement: S3 Table — (XLSX) [file pgen.1010306.s009.xlsx]

## Sheet: Foglio1
S3 Table: coordinates of HORs on chm13v1.0 reference. Adapted from [1]. Divergent HOR (dhor) are not included
CHROMOSOME	START	END	NAME
chr1	121619338	121625382	hor_1_1(S3C1H2-A,B,C)
chr1	121625382	121668110	hor_1_2(S3C1H2-A,B)
chr1	121668110	121788382	hor_1_3(S3C1H2-B)
chr1	121790531	121796217	hor_1_4(S3C1H2-A)
chr1	121796217	126300656	hor_1_5(S1C1/5/19H1L)
chr1	126300656	126590971	hor_1_6(S3C1H2-A)
chr1	126590971	126611574	hor_1_7(S3C1H2-C,D)
chr1	126611574	126633330	hor_1_8(S3C1H2-D)
chr1	126633330	126701319	hor_1_9(S3C1H2-C)
chr10	39633784	41664580	hor_10_1(S1C10H1L)
chr10	41664580	41779233	hor_10_2(S1C10H1-B)
chr10	41779233	41881061	hor_10_3(S1C10H1-C)
chr10	41881061	41926228	hor_10_4(S1C10H2)
chr11	51023359	51035790	hor_11_1(S3C11H2)
chr11	51035790	51061949	hor_11_2(S3C11H1L,S3C11H3d)
chr11	51061949	54413485	hor_11_3(S3C11H1L)
chr11	54413485	54443346	hor_11_4(S3C11H2)
chr11	54450839	54476420	hor_11_5(S3C11H2)
chr12	34593484	34620830	hor_12_1(S1C12H2)
chr12	34620830	37202482	hor_12_2(S1C12H1L)
chr13	11828298	11864206	hor_13_1(S4/6C13/14/21H1)
chr13	12485222	12504004	hor_13_2(S5C13/14/21H2)
chr13	16220360	18171058	hor_13_3(S2C13/21H1L)
chr13	18171058	18181363	hor_13_4(S2C13/21H1-B)
chr14	7503444	7581825	hor_14_1(S5C13/14/21H2)
chr14	8204633	8277988	hor_14_2(S4/6C13/14/21H1)
chr14	10149797	12766096	hor_14_3(S2C14/22H1L)
chr15	16001103	16078932	hor_15_1(S4C15H3-B)
chr15	16078932	16277818	hor_15_1(S4C15H3-A)
chr15	16581756	17140727	hor_15_2(S4C15H2)
chr15	17263916	18279588	hor_15_3(S2C15H1L)
chr16	35834071	35841878	hor_16_1(S2C16H2-A)
chr16	35844955	35848291	hor_16_2(S2C16H2-A)
chr16	35848291	35854533	hor_16_3(S1C16H1L,S1C1/5/19H1L)
chr16	35854533	37793357	hor_16_4(S1C16H1L)
chr16	37793357	37829526	hor_16_5(S1C16H1L,S1C1/5/19H1L)
chr16	37829526	37841230	hor_16_6(S2C16H2-B,A)
chr16	37841230	37851972	hor_16_7(S2C16H2-B)
chr17	23433663	23892710	hor_17_1(S3C17H1-B)
chr17	23892710	27487230	hor_17_2(S3C17H1L)
chr17	27487230	27571610	hor_17_3(S3C17H1-C)
chr18	15641581	15942313	hor_18_1(S2C18H2-A)
chr18	15942313	15962808	hor_18_2(S2C18H2-B,A)
chr18	15962808	15965699	hor_18_3(S2C18H2-D)
chr18	15965699	15971633	hor_18_4(S2C18H1L,S2C20H2)
chr18	15971633	20740248	hor_18_5(S2C18H1L)
chr18	20740248	20933550	hor_18_6(S2C18H1L,S2C20H2)
chr18	20933550	21015538	hor_18_4(S2C18H2-D)
chr18	21015538	21024664	hor_18_4(S2C18H2-B,D)
chr18	21024664	21121235	hor_18_5(S2C18H2-B,E)
chr19	24570763	24655572	hor_19_1(S5C5/19H4-A)
chr19	24655572	25214332	hor_19_2(S5C5/19H4-B)
chr19	25214332	25231034	hor_19_3(S5C5/19H4-A)
chr19	25302772	25305833	hor_19_4(S5C1H5d)
chr19	25305833	25329851	hor_19_4(S5C5/19H7-A,B)
chr19	25329851	25540886	hor_19_4(S5C5/19H7-A)
chr19	25540886	25621286	hor_19_5(S5C5/19H7-A,B)
chr19	25690095	25740133	hor_19_6(S5C5/19H5)
chr19	25817673	25821754	hor_19_8(S1C5H2)
chr19	25821754	25826335	hor_19_9(S1C1/5/19H1L,S1C16H1L)
chr19	25826335	25828202	hor_19_10(S1C5H2)
chr19	25828202	25846348	hor_19_11(S1C1/5/19H1L,S1C16H1L)
chr19	25846348	29749516	hor_19_12(S1C1/5/19H1L)
chr19	29749516	29769348	hor_19_13(S1C1/5/19H1L,S1C16H1L,S1CMH3d)
chr2	92300797	92307114	hor_2_1(S2C2H2-A,B)
chr2	92307114	92333538	hor_2_2(S2C2H2-B)
chr2	92333538	94673018	hor_2_3(S2C2H1L)
chr2	94673018	94695062	hor_2_4(S2C2H2-A)
chr20	26383651	26925845	hor_20_1(S2C20H2)
chr20	26925845	29099648	hor_20_2(S2C20H1L)
chr20	29099648	29521044	hor_20_3(S02C20H3)
chr20	30663151	30814134	hor_20_4(S5C20H6)
chr20	31725727	31731511	hor_20_5(S4C20H8)
chr20	31731511	31747565	hor_20_6(S4C20H7)
chr20	31747565	31761395	hor_20_7(S4C20H7/8)
chr20	31761395	31774729	hor_20_8(S4C20H8)
chr20	31774729	31844264	hor_20_9(S4C20H7)
chr20	31844264	31905991	hor_20_10(S4C20H8)
chr21	8917707	8990511	hor_21_1(S4/6C13/14/21H1)
chr21	9619344	9635228	hor_21_2(S5C13/14/21H2)
chr21	11699866	12031015	hor_21_3(S2C13/21H1L)
chr21	12031015	12034896	hor_21_4(S2C13/21H1-B)
chr21	12034896	12040844	hor_21_5(S2C13/21H1L)
chr21	12040844	12043391	hor_21_6(S2C13/21H1L,B)
chr22	8518007	8606325	hor_22_1(S6C22H2-A)
chr22	8606325	8730550	hor_22_2(S6C22H2-B)
chr22	8730550	8752981	hor_22_3(S6C22H2-A)
chr22	8752981	8785364	hor_22_4(S6C22H2-B)
chr22	8785364	8840498	hor_22_5(S6C22H2-A)
chr22	9975272	10166857	hor_22_6(S6C22H2-B)
chr22	10166857	10212920	hor_22_7(S6C22H2-A)
chr22	12337887	12348830	hor_22_8(S4C22H3)
chr22	12816948	15739833	hor_22_9(S2C14/22H1L)
chr3	90805192	91480841	hor_3_1(S01C3H2)
chr3	91738493	92596313	hor_3_2(S01/1C3H1L)
chr3	92869953	92903597	hor_3_3(S01/1C3H1L)
chr3	95863960	96415517	hor_3_4(S01/1C3H1L)
chr4	49705248	50433651	hor_4_1(S2C4H1L)
chr4	52115580	54870604	hor_4_2(S2C4H1L)
chr4	54980384	55199889	hor_4_3(S2C4H1L)
chr4	55199889	55303286	hor_4_4(S5C4H2)
chr5	46684444	46752946	hor_5_1(S5C5/19H5)
chr5	46830037	47039129	hor_5_2(S1C5H2)
chr5	47039129	47049658	hor_5_3(S1C1/5/19H1L)
chr5	47049658	47077197	hor_5_4(S1C5H2)
chr5	47077197	49596620	hor_5_5(S1C1/5/19H1L)
chr5	50121279	50449720	hor_5_6(S5C5H6)
chr5	50532286	50597024	hor_5_7(S5C5/19H7-B)
chr5	50664967	50962189	hor_5_8(S5C5/19H4-B)
chr6	58286938	61058622	hor_6_1(S01C6H1L)
chr7	59612909	59816925	hor_7_1(S5C7H2)
chr7	60414369	63714496	hor_7_2(S1C7H1L)
chr8	44215828	44217691	hor_8_1(S2C8H1L)
chr8	44243542	46325076	hor_8_2(S2C8H1L)
chr9	44951767	47582587	hor_9_1(S2C9H1L)
chrX	57819764	60927196	hor_X_1(S3CXH1L)
Reference:
1. Altemose N, Logsdon GA, Bzikadze AV, Sidhwani P, Langley SA, Caldas GV, et al. Complete genomic and epigenetic maps of human centromeres. bioRxiv. 2021; 2021.07.12.452052. doi:10.1101/2021.07.12.452052
